# Supplementary material for: A longitudinal prospective cohort study investigating the association of premilking stimulation and teat-end shape on milking characteristics and teat tissue condition in dairy cows
Source: BMC Vet Res. 2019 Feb 12;15:58. doi: 10.1186/s12917-019-1803-2 (PMC6373114; doi:10.1186/s12917-019-1803-2)
Supplement: Supplementary file 4 — Raw data used for the statistical analyses in this study. (XLSX 34 kb) [file 12917_2019_1803_MOESM4_ESM.xlsx]

## Sheet: Raw Data
Cow ID	Days in Milk (Days)	Stage of Lactation	Parity (Lactation Number)	Teat End Shape	Milking Session	Premilking Stimulation Time (seconds)	Preparation lag time (seconds)	Short-term Change	Total Milk Yield (kg)	Time in low Flow Rate (seconds)	Two Minute Milk Yield (kg)	Milking Unit-on Time (seconds)	305-d Milk Production (kg)
1148	42	Early Lactation	4	Pointed	2	10	68	Absent	12.6	12	5.8	236	13235.8
1148	42	Early Lactation	4	Pointed	3	17	100	Absent	17.4	9	7.2	290	13235.8
1199	34	Early Lactation	3	Pointed	2	9	67	Absent	14.5	9	9.1	184	13308.4
1231	27	Early Lactation	2	Pointed	2	8	87	Absent	16.6	11	5.7	374	14873.3
1231	27	Early Lactation	2	Pointed	3	18	80	Absent	16.5	15	4.4	368	14873.3
1046	138	Mid Lactation	5	Pointed	2	9	65	Absent	18.3	11	6.5	375	15567.3
1069	276	Late Lactation	4	Pointed	1	7	84	Absent	10.5	12	4.9	234	13703
1069	276	Late Lactation	4	Pointed	2	9	137	Absent	6.4	13	4.6	157	13703
1069	276	Late Lactation	4	Pointed	3	22	91	Absent	8.3	11	6.4	161	13703
1139	225	Late Lactation	3	Pointed	2	9	60	Absent	10.9	11	5.3	225	9752.24
1139	225	Late Lactation	3	Pointed	3	14	88	Absent	14.1	17	6	245	9752.24
1203	303	Late Lactation	2	Pointed	1	11	94	Absent	14	12	5.7	233	15059.3
1203	303	Late Lactation	2	Pointed	2	10	63	Absent	8	35	4.1	174	15059.3
1212	238	Late Lactation	2	Pointed	2	11	71	Absent	11.9	13	5.5	251	16792
1240	254	Late Lactation	2	Pointed	2	14	77	Absent	15.8	42	4.7	299	17232
1240	254	Late Lactation	2	Pointed	3	11	67	Absent	19.1	10	5.4	317	17232
1254	28	Early Lactation	2	Flat	1	11	64	Absent	18.5	6	12	194	16583.3
1254	28	Early Lactation	2	Flat	2	9	63	Absent	13.1	7	9.4	172	16583.3
1108	109	Mid Lactation	4	Flat	1	8	81	Absent	16.8	9	8.5	220	11498.6
1108	109	Mid Lactation	4	Flat	2	9	78	Absent	17.9	10	8.5	254	11498.6
1108	109	Mid Lactation	4	Flat	3	17	77	Absent	16.4	11	8.5	217	11498.6
1165	179	Mid Lactation	3	Flat	1	10	76	Absent	13.4	39	4.5	393	14369.8
1166	180	Mid Lactation	3	Flat	1	10	87	Absent	21.7	9	8.1	313	15490.2
1166	180	Mid Lactation	3	Flat	3	18	104	Absent	18.1	13	7.4	316	15490.2
1200	161	Mid Lactation	3	Flat	2	5	67	Absent	11.9	57	3.4	246	11512.2
1200	161	Mid Lactation	3	Flat	3	15	108	Absent	12.3	11	8.8	181	11512.2
1228	132	Mid Lactation	2	Flat	1	8	76	Absent	14.5	10	7.4	205	12079.2
1228	132	Mid Lactation	2	Flat	2	9	82	Absent	10.6	11	6.2	177	12079.2
1228	132	Mid Lactation	2	Flat	3	14	64	Absent	13.5	9	8.8	177	12079.2
1090	512	Late Lactation	3	Flat	1	9	80	Absent	8.4	8	7	153	17340.8
1090	512	Late Lactation	3	Flat	2	9	56	Absent	6	10	5.1	128	17340.8
1090	512	Late Lactation	3	Flat	3	9	72	Absent	7.5	54	7	142	17340.8
1150	222	Late Lactation	3	Flat	1	8	70	Absent	7.2	8	6.1	137	14075
1150	222	Late Lactation	3	Flat	2	8	55	Absent	6.4	6	5.8	129	14075
1150	222	Late Lactation	3	Flat	3	16	99	Absent	11.2	9	9.6	129	14075
1259	321	Late Lactation	1	Flat	2	12	73	Absent	9.4	9	7	143	14787.1
1259	321	Late Lactation	1	Flat	3	12	60	Absent	11.3	11	6.8	176	14787.1
1048	100	Early Lactation	5	Round	1	13	87	Absent	22.4	9	8.2	293	12745.9
1048	100	Early Lactation	5	Round	2	8	80	Absent	16	13	7.1	254	12745.9
1068	45	Early Lactation	4	Round	2	9	59	Absent	14.7	10	6.9	246	9756.77
1085	42	Early Lactation	4	Round	1	9	80	Absent	20.7	7	12.3	234	9316.79
1085	42	Early Lactation	4	Round	3	16	94	Absent	18.1	10	12.2	168	9316.79
1131	57	Early Lactation	4	Round	2	9	76	Absent	15.1	225	0	225	9085.46
1131	57	Early Lactation	4	Round	3	14	77	Absent	17.9	17	7.9	245	9085.46
1132	35	Early Lactation	5	Round	2	11	78	Absent	13.7	13	8.4	209	12056.5
1151	46	Early Lactation	3	Round	1	12	84	Absent	19.5	14	10.5	284	15336
1151	46	Early Lactation	3	Round	2	10	146	Absent	15.6	14	7.6	231	15336
1151	46	Early Lactation	3	Round	3	9	83	Absent	17.2	14	8.6	237	15336
1164	95	Early Lactation	3	Round	1	9	66	Absent	15.6	56	2.5	171	11049.5
1164	95	Early Lactation	3	Round	2	10	60	Absent	11.3	53	3.4	251	11049.5
1179	81	Early Lactation	3	Round	2	9	69	Absent	11.4	8	8.3	161	11022.3
1179	81	Early Lactation	3	Round	3	13	104	Absent	14.5	5	10.8	169	11022.3
1185	65	Early Lactation	2	Round	1	11	89	Absent	20.5	8	8.7	268	12927.4
1185	65	Early Lactation	2	Round	2	10	72	Absent	16.3	11	5.6	275	12927.4
1185	65	Early Lactation	2	Round	3	10	63	Absent	19.3	7	11	223	12927.4
1210	38	Early Lactation	2	Round	3	16	103	Absent	18.3	9	8.1	305	14016
1214	15	Early Lactation	2	Round	2	6	103	Absent	14.2	7	11.1	180	14605.7
1224	41	Early Lactation	2	Round	1	11	71	Absent	19.4	9	7.3	295	14378.9
1224	41	Early Lactation	2	Round	2	11	78	Absent	13.1	10	7.5	201	14378.9
1241	55	Early Lactation	2	Round	1	10	71	Absent	11.8	18	4.9	351	9475.54
1241	55	Early Lactation	2	Round	2	9	64	Absent	9.8	12	4.6	196	9475.54
1241	55	Early Lactation	2	Round	3	18	69	Absent	13.6	9	6.3	233	9475.54
1255	12	Early Lactation	2	Round	2	12	67	Absent	13	9	7.6	189	5837.73
1300	83	Early Lactation	1	Round	2	6	62	Absent	11.5	29	5.7	180	18638.1
1302	81	Early Lactation	1	Round	1	10	58	Absent	15.1	8	10.7	155	18297.9
1302	81	Early Lactation	1	Round	2	8	52	Absent	10.4	21	8.2	131	18297.9
1302	81	Early Lactation	1	Round	3	15	95	Absent	13	8	10.4	139	18297.9
1304	85	Early Lactation	1	Round	2	7	53	Absent	10.3	22	7.3	148	12764.1
1304	85	Early Lactation	1	Round	3	17	100	Absent	13.4	9	8	186	12764.1
1307	67	Early Lactation	1	Round	2	9	68	Absent	10	13	5.2	191	7384.48
1314	19	Early Lactation	1	Round	1	9	65	Absent	14.1	11	5.8	268	16020.9
1314	19	Early Lactation	1	Round	2	8	64	Absent	11.2	11	5.1	227	16020.9
1318	22	Early Lactation	1	Round	1	10	30	Absent	11.7	11	7.7	185	12301.4
1318	22	Early Lactation	1	Round	2	8	60	Absent	10.3	12	6.5	176	12301.4
1059	190	Mid Lactation	4	Round	1	8	70	Absent	10.7	33	5.8	408	10813.6
1059	190	Mid Lactation	4	Round	2	10	55	Absent	10.3	10	6.7	170	10813.6
1059	190	Mid Lactation	4	Round	3	8	71	Absent	11.7	23	5	453	10813.6
1095	128	Mid Lactation	4	Round	2	9	75	Absent	12.8	8	10.3	157	10809.1
1162	190	Mid Lactation	3	Round	2	9	62	Absent	17.5	10	8.2	254	17408.9
1162	190	Mid Lactation	3	Round	3	16	91	Absent	20.2	11	6.8	374	17408.9
1176	172	Mid Lactation	3	Round	1	9	78	Absent	7.5	14	4.2	198	7965.08
1176	172	Mid Lactation	3	Round	2	11	87	Absent	6.6	13	4.1	162	7965.08
1193	168	Mid Lactation	3	Round	2	8	73	Absent	9.4	29	3.2	264	12945.5
1194	118	Mid Lactation	3	Round	1	7	83	Absent	19	8	9	253	16891.8
1194	118	Mid Lactation	3	Round	2	8	60	Absent	14.9	10	9.7	193	16891.8
1197	133	Mid Lactation	3	Round	2	11	63	Absent	15.6	115	5.8	262	10459.8
1225	102	Mid Lactation	2	Round	1	15	63	Absent	16.5	9	7.6	230	9770.38
1225	102	Mid Lactation	2	Round	3	9	60	Absent	14	8	7.8	201	9770.38
1227	134	Mid Lactation	2	Round	2	17	95	Absent	15.8	6	7.7	289	18166.4
1227	134	Mid Lactation	2	Round	3	13	81	Absent	19.4	13	7.9	318	18166.4
1230	101	Mid Lactation	2	Round	2	8	63	Absent	12.9	75	1.4	314	15331.4
1230	101	Mid Lactation	2	Round	3	12	65	Absent	14.3	11	4	271	15331.4
1247	142	Mid Lactation	2	Round	1	10	71	Absent	14.2	17	4.5	288	7606.74
1247	142	Mid Lactation	2	Round	2	10	53	Absent	10	19	3.6	238	7606.74
1247	142	Mid Lactation	2	Round	3	25	122	Absent	14.9	27	4.5	455	7606.74
1250	195	Mid Lactation	2	Round	1	14	84	Absent	17.6	6	12.2	199	14573.9
1250	195	Mid Lactation	2	Round	2	9	62	Absent	12.4	8	9.9	163	14573.9
1250	195	Mid Lactation	2	Round	3	12	71	Absent	14.7	7	11.3	181	14573.9
1278	187	Mid Lactation	1	Round	1	10	109	Absent	17.2	11	6.5	269	16315.7
1278	187	Mid Lactation	1	Round	2	8	58	Absent	11.2	39	5	203	16315.7
1280	161	Mid Lactation	1	Round	1	9	58	Absent	14.2	8	11	169	14573.9
1280	161	Mid Lactation	1	Round	2	9	68	Absent	11.5	9	9.3	144	14573.9
1280	161	Mid Lactation	1	Round	3	18	86	Absent	13.2	8	9.5	164	14573.9
1281	181	Mid Lactation	1	Round	1	8	66	Absent	14.5	11	5.5	266	13222.2
1284	179	Mid Lactation	1	Round	1	8	71	Absent	12.9	6	9.2	161	13254
1284	179	Mid Lactation	1	Round	2	9	62	Absent	9.3	8	7	139	13254
1284	179	Mid Lactation	1	Round	3	8	69	Absent	11.5	8	9.6	134	13254
1286	174	Mid Lactation	1	Round	1	8	66	Absent	14	10	8.2	190	13925.3
1286	174	Mid Lactation	1	Round	2	12	73	Absent	9.9	10	7.7	140	13925.3
1286	174	Mid Lactation	1	Round	3	12	62	Absent	12.2	9	8.2	171	13925.3
1290	169	Mid Lactation	1	Round	2	9	65	Absent	11.7	9	8.7	149	15290.6
1290	169	Mid Lactation	1	Round	3	19	92	Absent	13.1	9	8.4	180	15290.6
1291	166	Mid Lactation	1	Round	3	17	92	Absent	14.6	4	8.8	210	12523.7
1294	144	Mid Lactation	1	Round	1	11	60	Absent	16.7	11	5.8	283	18216.3
1294	144	Mid Lactation	1	Round	2	8	58	Absent	12.7	11	6.2	216	18216.3
1294	144	Mid Lactation	1	Round	3	21	119	Absent	13.7	15	5.6	244	18216.3
1017	301	Late Lactation	5	Round	1	12	82	Absent	17.7	18	7.9	264	14179.3
1017	301	Late Lactation	5	Round	2	13	77	Absent	11	10	5.6	199	14179.3
1017	301	Late Lactation	5	Round	3	19	116	Absent	16.5	17	7.6	288	14179.3
1033	239	Late Lactation	5	Round	1	11	82	Absent	14.1	11	7.9	217	9498.22
1033	239	Late Lactation	5	Round	2	8	76	Absent	10	10	7.5	149	9498.22
1033	239	Late Lactation	5	Round	3	16	91	Absent	16.6	9	8.3	234	9498.22
1051	217	Late Lactation	4	Round	2	12	65	Absent	10	12	6.1	176	15245.2
1065	275	Late Lactation	4	Round	1	10	54	Absent	8.7	10	4.1	201	10958.8
1065	275	Late Lactation	4	Round	2	8	56	Absent	3.9	145	2.1	220	10958.8
1065	275	Late Lactation	4	Round	3	15	92	Absent	9.8	9	7.8	149	10958.8
1073	337	Late Lactation	3	Round	3	21	162	Absent	8.8	8	6.1	189	7969.62
1074	293	Late Lactation	4	Round	1	10	78	Absent	3	216	0.8	243	10913.4
1074	293	Late Lactation	4	Round	2	10	59	Absent	4.1	306	1.6	348	10913.4
1074	293	Late Lactation	4	Round	3	10	87	Absent	10.5	12	5.8	196	10913.4
1169	270	Late Lactation	3	Round	2	7	75	Absent	7.7	10	5.3	159	9498.22
1208	351	Late Lactation	2	Round	2	8	67	Absent	4.7	279	1	372	13013.6
1223	229	Late Lactation	2	Round	3	9	75	Absent	17.3	8	7.8	268	13825.5
1232	467	Late Lactation	1	Round	2	7	75	Absent	11.2	92	3.2	280	17926
1232	467	Late Lactation	1	Round	3	9	73	Absent	12.5	11	6.6	217	17926
1239	273	Late Lactation	2	Round	1	7	63	Absent	11.2	9	4.7	224	13839.1
1244	246	Late Lactation	3	Round	1	8	63	Absent	15.4	31	7.2	390	8858.66
1244	246	Late Lactation	3	Round	2	9	71	Absent	5.9	132	2.5	367	8858.66
1244	246	Late Lactation	3	Round	3	8	66	Absent	10.1	8	7.4	156	8858.66
1245	232	Late Lactation	3	Round	2	11	58	Absent	12	10	3.6	332	14945.9
1246	203	Late Lactation	3	Round	2	8	68	Absent	10.5	54	3	245	12115.5
1246	203	Late Lactation	3	Round	3	8	51	Absent	18.1	12	5.6	304	12115.5
1251	204	Late Lactation	2	Round	1	8	64	Absent	21.9	8	7.4	279	14483.2
1260	333	Late Lactation	1	Round	1	11	74	Absent	16.1	9	8.4	232	13898.1
1260	333	Late Lactation	1	Round	2	10	73	Absent	11.1	11	8.8	152	13898.1
1260	333	Late Lactation	1	Round	3	12	63	Absent	12.3	8	8.5	168	13898.1
1262	321	Late Lactation	1	Round	1	9	79	Absent	13.1	14	4.3	283	9266.89
1262	321	Late Lactation	1	Round	2	10	59	Absent	11.8	24	4.5	241	9266.89
1262	321	Late Lactation	1	Round	3	28	148	Absent	11.5	15	4.1	255	9266.89
1264	289	Late Lactation	1	Round	1	9	63	Absent	14.5	9	9.3	179	12936.5
1264	289	Late Lactation	1	Round	2	9	55	Absent	9.8	9	8.4	134	12936.5
1264	289	Late Lactation	1	Round	3	14	99	Absent	13.7	8	8.8	189	12936.5
1265	285	Late Lactation	1	Round	1	9	60	Absent	14.6	12	6.1	246	11630.1
1265	285	Late Lactation	1	Round	3	17	100	Absent	14.9	10	6.3	249	11630.1
1268	293	Late Lactation	1	Round	1	13	68	Absent	14.1	10	7.6	204	19295.8
1268	293	Late Lactation	1	Round	3	8	62	Absent	11	10	7.4	165	19295.8
1269	291	Late Lactation	1	Round	1	9	63	Absent	18.5	10	7.9	253	14927.7
1269	291	Late Lactation	1	Round	2	9	66	Absent	15.8	11	7.4	213	14927.7
1269	291	Late Lactation	1	Round	3	13	80	Absent	15.9	11	7.9	221	14927.7
1273	299	Late Lactation	1	Round	3	21	141	Absent	11.2	11	7.5	215	9793.06
1276	276	Late Lactation	1	Round	1	9	83	Absent	11.2	11	5.5	212	7788.18
1276	276	Late Lactation	1	Round	2	7	60	Absent	11.5	8	7.8	199	7788.18
1148	42	Early Lactation	4	Pointed	1	10	75	Present	19.7	11	7.2	352	13235.8
1195	87	Early Lactation	3	Pointed	1	13	66	Present	16.3	10	6.5	261	12219.8
1195	87	Early Lactation	3	Pointed	2	11	43	Present	14.5	10	6.4	246	12219.8
1195	87	Early Lactation	3	Pointed	3	9	70	Present	14.5	9	6.8	224	12219.8
1196	66	Early Lactation	3	Pointed	1	12	52	Present	26.2	16	4.2	527	12179
1196	66	Early Lactation	3	Pointed	2	10	20	Present	19.5	16	4.4	523	12179
1196	66	Early Lactation	3	Pointed	3	9	62	Present	18.6	15	4.4	496	12179
1199	34	Early Lactation	3	Pointed	1	9	69	Present	17.5	8	10.6	202	13308.4
1199	34	Early Lactation	3	Pointed	3	11	59	Present	16.1	7	10.4	184	13308.4
1231	27	Early Lactation	2	Pointed	1	10	71	Present	16.9	15	4.4	370	14873.3
1303	84	Early Lactation	1	Pointed	1	11	73	Present	12.5	13	3.9	328	15104.6
1303	84	Early Lactation	1	Pointed	2	9	67	Present	8.8	15	4.4	208	15104.6
1303	84	Early Lactation	1	Pointed	3	11	73	Present	11.5	11	4.2	276	15104.6
1308	66	Early Lactation	1	Pointed	1	10	75	Present	5.9	19	4.4	105	10282.9
1308	66	Early Lactation	1	Pointed	2	11	64	Present	8.5	11	7.1	119	10282.9
1308	66	Early Lactation	1	Pointed	3	6	133	Present	6.8	64	0.5	112	10282.9
1311	58	Early Lactation	1	Pointed	1	6	60	Present	14.4	12	5.3	247	14664.6
1311	58	Early Lactation	1	Pointed	2	8	67	Present	9.2	38	3.9	201	14664.6
1311	58	Early Lactation	1	Pointed	3	19	109	Present	12.1	13	5.8	216	14664.6
1316	20	Early Lactation	1	Pointed	1	9	57	Present	11.5	17	3	338	14936.8
1316	20	Early Lactation	1	Pointed	2	10	21	Present	9.1	24	3	272	14936.8
1316	20	Early Lactation	1	Pointed	3	20	139	Present	10.1	127	1.6	335	14936.8
1046	138	Mid Lactation	5	Pointed	1	8	72	Present	23.1	12	6	416	15567.3
1046	138	Mid Lactation	5	Pointed	3	23	103	Present	20.7	13	5.5	435	15567.3
1139	225	Late Lactation	3	Pointed	1	12	62	Present	14.7	22	5.3	372	9752.24
1143	253	Late Lactation	4	Pointed	1	15	91	Present	18.3	10	5.3	334	12977.3
1143	253	Late Lactation	4	Pointed	2	6	63	Present	15.1	13	5.3	268	12977.3
1143	253	Late Lactation	4	Pointed	3	12	66	Present	20.3	13	5	438	12977.3
1203	303	Late Lactation	2	Pointed	3	10	61	Present	11.9	11	7.5	186	15059.3
1212	238	Late Lactation	2	Pointed	1	8	80	Present	17.1	11	5.7	371	16792
1212	238	Late Lactation	2	Pointed	3	19	98	Present	17.8	15	5.2	373	16792
1217	331	Late Lactation	2	Pointed	1	12	69	Present	19.5	427	0	427	15971
1217	331	Late Lactation	2	Pointed	2	10	63	Present	11	31	2.4	305	15971
1217	331	Late Lactation	2	Pointed	3	9	66	Present	17.5	18	4.3	355	15971
1219	219	Late Lactation	2	Pointed	1	9	74	Present	12.2	14	5	239	11856.9
1219	219	Late Lactation	2	Pointed	2	10	67	Present	11.4	14	6.3	198	11856.9
1219	219	Late Lactation	2	Pointed	3	11	76	Present	14.6	14	5.8	272	11856.9
1240	254	Late Lactation	2	Pointed	1	13	81	Present	24.4	11	4.1	375	17232
1254	28	Early Lactation	2	Flat	3	10	67	Present	17.7	7	11.8	221	16583.3
1256	11	Early Lactation	2	Flat	1	17	76	Present	17.9	13	5.6	317	17730.9
1256	11	Early Lactation	2	Flat	2	10	67	Present	12	36	4	238	17730.9
1256	11	Early Lactation	2	Flat	3	9	70	Present	13.9	10	6.2	253	17730.9
1315	29	Early Lactation	1	Flat	1	12	56	Present	15.4	12	4.8	296	15336
1315	29	Early Lactation	1	Flat	2	10	66	Present	10.9	13	4.9	218	15336
1315	29	Early Lactation	1	Flat	3	16	118	Present	13.7	15	4.8	256	15336
1165	179	Mid Lactation	3	Flat	2	12	109	Present	16.5	22	6.3	319	14369.8
1165	179	Mid Lactation	3	Flat	3	21	105	Present	16.7	32	5.7	323	14369.8
1166	180	Mid Lactation	3	Flat	2	9	77	Present	13.8	63	2.5	272	15490.2
1200	161	Mid Lactation	3	Flat	1	8	73	Present	15.1	7	8	238	11512.2
1259	321	Late Lactation	1	Flat	1	10	61	Present	12.9	11	6.7	210	14787.1
1038	27	Early Lactation	5	Round	1	15	64	Present	23.9	16	4.6	546	11575.7
1038	27	Early Lactation	5	Round	2	12	62	Present	12.7	16	4.3	322	11575.7
1038	27	Early Lactation	5	Round	3	13	83	Present	18	16	4.7	398	11575.7
1043	26	Early Lactation	5	Round	1	7	82	Present	22.8	13	5.8	437	12047.4
1043	26	Early Lactation	5	Round	2	11	75	Present	12.7	14	5.3	280	12047.4
1043	26	Early Lactation	5	Round	3	7	71	Present	13.8	12	5.3	289	12047.4
1048	100	Early Lactation	5	Round	3	8	54	Present	18.2	10	7	323	12745.9
1068	45	Early Lactation	4	Round	1	9	82	Present	19.1	10	6.9	324	9756.77
1068	45	Early Lactation	4	Round	3	11	81	Present	13.3	12	6.6	243	9756.77
1071	64	Early Lactation	4	Round	1	14	93	Present	20.4	11	8.6	270	12369.5
1071	64	Early Lactation	4	Round	2	10	72	Present	17.8	9	8.7	218	12369.5
1071	64	Early Lactation	4	Round	3	18	75	Present	19.5	14	7.8	286	12369.5
1131	57	Early Lactation	4	Round	1	13	82	Present	17.6	11	8.5	264	9085.46
1132	35	Early Lactation	5	Round	1	9	85	Present	15.7	13	9.6	217	12056.5
1152	67	Early Lactation	4	Round	1	11	68	Present	23.6	10	7.6	335	17549.5
1152	67	Early Lactation	4	Round	2	10	72	Present	13.3	10	6.9	200	17549.5
1152	67	Early Lactation	4	Round	3	13	69	Present	18.5	12	6.3	298	17549.5
1164	95	Early Lactation	3	Round	3	10	67	Present	15.7	7	6.8	249	11049.5
1173	14	Early Lactation	3	Round	1	15	85	Present	14.1	11	7.5	214	15585.4
1173	14	Early Lactation	3	Round	2	9	70	Present	11.2	12	6.1	206	15585.4
1173	14	Early Lactation	3	Round	3	9	72	Present	14.9	15	7	243	15585.4
1174	88	Early Lactation	3	Round	1	8	64	Present	22.3	7	7.6	348	19295.8
1174	88	Early Lactation	3	Round	2	10	67	Present	15.4	108	3.8	308	19295.8
1174	88	Early Lactation	3	Round	3	10	61	Present	23.8	9	6.4	441	19295.8
1179	81	Early Lactation	3	Round	1	10	60	Present	15.8	7	10.9	182	11022.3
1210	38	Early Lactation	2	Round	1	8	65	Present	14	11	6.5	277	14016
1210	38	Early Lactation	2	Round	2	8	65	Present	16.1	10	7.6	260	14016
1214	15	Early Lactation	2	Round	1	10	85	Present	15.7	9	10.7	182	14605.7
1214	15	Early Lactation	2	Round	3	8	61	Present	15.2	5	11.7	163	14605.7
1221	38	Early Lactation	2	Round	1	14	75	Present	24.9	7	8.5	370	15499.3
1221	38	Early Lactation	2	Round	2	9	78	Present	16.2	26	3.9	292	15499.3
1221	38	Early Lactation	2	Round	3	10	57	Present	17.1	9	7.7	297	15499.3
1224	41	Early Lactation	2	Round	3	12	62	Present	15.2	11	7.5	217	14378.9
1233	59	Early Lactation	2	Round	1	10	62	Present	19.2	12	6.3	295	15095.6
1233	59	Early Lactation	2	Round	2	9	56	Present	11.4	13	6.4	182	15095.6
1233	59	Early Lactation	2	Round	3	11	77	Present	14.5	12	6.5	240	15095.6
1255	12	Early Lactation	2	Round	1	7	84	Present	18.6	10	7.2	259	5837.73
1255	12	Early Lactation	2	Round	3	13	96	Present	16.4	11	7.3	222	5837.73
1288	96	Early Lactation	1	Round	1	8	65	Present	9.1	10	5.8	170	9375.75
1288	96	Early Lactation	1	Round	2	6	68	Present	6.4	15	4.9	135	9375.75
1288	96	Early Lactation	1	Round	3	12	67	Present	8.2	11	5.5	176	9375.75
1299	78	Early Lactation	1	Round	1	11	63	Present	13	47	3.8	278	14832.5
1299	78	Early Lactation	1	Round	2	4	67	Present	7.7	20	3.7	125	14832.5
1299	78	Early Lactation	1	Round	3	9	57	Present	9.6	9	6.7	152	14832.5
1300	83	Early Lactation	1	Round	1	10	60	Present	14.8	9	7.7	214	18638.1
1300	83	Early Lactation	1	Round	3	8	71	Present	13.4	10	8	173	18638.1
1301	82	Early Lactation	1	Round	1	7	50	Present	14.2	9	10.8	144	13226.8
1301	82	Early Lactation	1	Round	2	10	37	Present	11.6	24	8.2	152	13226.8
1301	82	Early Lactation	1	Round	3	18	151	Present	12.2	8	10.6	130	13226.8
1304	85	Early Lactation	1	Round	1	10	60	Present	15.4	10	8.4	195	12764.1
1305	84	Early Lactation	1	Round	1	12	54	Present	14	12	4.5	295	9502.76
1305	84	Early Lactation	1	Round	2	10	29	Present	11.7	13	4.3	269	9502.76
1305	84	Early Lactation	1	Round	3	21	82	Present	13.2	11	4.5	281	9502.76
1306	68	Early Lactation	1	Round	1	11	62	Present	15.3	11	5.8	277	16569.7
1306	68	Early Lactation	1	Round	2	12	73	Present	9.4	11	6	162	16569.7
1306	68	Early Lactation	1	Round	3	13	122	Present	12	11	5.3	211	16569.7
1307	67	Early Lactation	1	Round	1	9	67	Present	11.4	14	4.7	234	7384.48
1307	67	Early Lactation	1	Round	3	13	74	Present	10.7	11	5	216	7384.48
1309	60	Early Lactation	1	Round	1	7	64	Present	14.5	12	5.3	299	13235.8
1309	60	Early Lactation	1	Round	2	9	65	Present	9.7	12	4.9	200	13235.8
1309	60	Early Lactation	1	Round	3	17	128	Present	10.6	18	4.5	226	13235.8
1310	57	Early Lactation	1	Round	1	8	71	Present	14.7	12	7	230	16438.2
1310	57	Early Lactation	1	Round	2	8	60	Present	11.1	11	7.1	180	16438.2
1310	57	Early Lactation	1	Round	3	16	117	Present	12.1	10	6.4	200	16438.2
1312	62	Early Lactation	1	Round	1	9	75	Present	12.7	14	3.7	340	12296.9
1312	62	Early Lactation	1	Round	2	9	83	Present	9.7	16	3.5	272	12296.9
1312	62	Early Lactation	1	Round	3	21	113	Present	11.2	16	3.6	310	12296.9
1313	33	Early Lactation	1	Round	1	10	72	Present	14.2	13	4.3	313	15354.1
1313	33	Early Lactation	1	Round	2	9	41	Present	10.9	13	5	211	15354.1
1313	33	Early Lactation	1	Round	3	6	46	Present	13.2	13	5.1	251	15354.1
1314	19	Early Lactation	1	Round	3	17	91	Present	12.8	10	5.4	246	16020.9
1317	27	Early Lactation	1	Round	1	9	46	Present	14.3	19	3.1	376	14578.5
1317	27	Early Lactation	1	Round	2	12	77	Present	11.2	21	3	298	14578.5
1317	27	Early Lactation	1	Round	3	18	96	Present	12.5	18	2.9	358	14578.5
1318	22	Early Lactation	1	Round	3	16	80	Present	10.9	12	6.1	196	12301.4
1319	34	Early Lactation	1	Round	1	11	47	Present	14.2	21	2.6	427	15168.1
1319	34	Early Lactation	1	Round	2	9	62	Present	11.1	17	2.7	347	15168.1
1319	34	Early Lactation	1	Round	3	13	80	Present	12.8	16	2.7	401	15168.1
1029	124	Mid Lactation	5	Round	1	11	82	Present	19.6	10	6.9	331	13385.5
1029	124	Mid Lactation	5	Round	2	9	65	Present	12.3	11	6.7	215	13385.5
1029	124	Mid Lactation	5	Round	3	21	104	Present	16.7	17	6.1	289	13385.5
1042	168	Mid Lactation	5	Round	1	12	66	Present	13.3	7	8.1	232	9752.24
1042	168	Mid Lactation	5	Round	2	10	61	Present	9.3	9	6.4	177	9752.24
1042	168	Mid Lactation	5	Round	3	14	71	Present	9.2	9	7.8	144	9752.24
1072	142	Mid Lactation	4	Round	1	12	67	Present	18.9	14	4.3	453	12555.4
1072	142	Mid Lactation	4	Round	2	8	47	Present	11.5	13	3	323	12555.4
1072	142	Mid Lactation	4	Round	3	12	67	Present	14.2	14	4.1	361	12555.4
1095	128	Mid Lactation	4	Round	1	9	72	Present	14.5	9	10.1	173	10809.1
1095	128	Mid Lactation	4	Round	3	14	82	Present	15.8	10	10.3	197	10809.1
1162	190	Mid Lactation	3	Round	1	9	85	Present	20	11	7.5	285	17408.9
1176	172	Mid Lactation	3	Round	3	18	78	Present	6	16	3.5	174	7965.08
1193	168	Mid Lactation	3	Round	1	12	59	Present	11.5	13	3.9	260	12945.5
1193	168	Mid Lactation	3	Round	3	11	72	Present	11.9	16	2.6	319	12945.5
1194	118	Mid Lactation	3	Round	3	17	91	Present	17.6	11	8.7	266	16891.8
1197	133	Mid Lactation	3	Round	3	10	76	Present	14.8	12	5.6	310	10459.8
1225	102	Mid Lactation	2	Round	2	8	62	Present	11.4	22	5.7	186	9770.38
1227	134	Mid Lactation	2	Round	1	10	58	Present	20.1	10	8.1	323	18166.4
1230	101	Mid Lactation	2	Round	1	10	56	Present	18	11	5.4	279	15331.4
1236	119	Mid Lactation	2	Round	1	9	60	Present	16.1	11	8.2	213	12614.4
1236	119	Mid Lactation	2	Round	2	7	56	Present	12.4	11	7.4	177	12614.4
1236	119	Mid Lactation	2	Round	3	13	102	Present	16.3	10	8	239	12614.4
1278	187	Mid Lactation	1	Round	3	12	72	Present	15.4	14	6.9	240	16315.7
1279	178	Mid Lactation	1	Round	1	8	63	Present	17.1	17	6.7	284	14973.1
1279	178	Mid Lactation	1	Round	2	7	60	Present	11.4	29	3.8	240	14973.1
1279	178	Mid Lactation	1	Round	3	18	85	Present	10.8	13	4.1	266	14973.1
1281	181	Mid Lactation	1	Round	2	11	78	Present	11.8	13	5.5	219	13222.2
1281	181	Mid Lactation	1	Round	3	11	56	Present	13.2	15	5.1	244	13222.2
1282	166	Mid Lactation	1	Round	1	8	68	Present	17.3	10	8.4	244	17290.9
1282	166	Mid Lactation	1	Round	2	7	62	Present	12.4	9	9.3	179	17290.9
1282	166	Mid Lactation	1	Round	3	16	81	Present	14.8	6	8.8	201	17290.9
1285	161	Mid Lactation	1	Round	1	10	72	Present	15.6	10	5.9	260	16551.6
1285	161	Mid Lactation	1	Round	2	11	66	Present	11.7	11	5.6	216	16551.6
1285	161	Mid Lactation	1	Round	3	19	100	Present	14.5	8	5.6	260	16551.6
1287	151	Mid Lactation	1	Round	1	8	65	Present	12.7	9	9.1	173	15286.1
1287	151	Mid Lactation	1	Round	2	9	74	Present	8.9	41	4.6	171	15286.1
1287	151	Mid Lactation	1	Round	3	17	69	Present	11.7	9	7.4	175	15286.1
1289	158	Mid Lactation	1	Round	1	9	65	Present	14.8	8	11.6	157	13635
1289	158	Mid Lactation	1	Round	2	9	57	Present	10.8	9	9.8	125	13635
1289	158	Mid Lactation	1	Round	3	17	49	Present	13.5	8	11.6	137	13635
1290	169	Mid Lactation	1	Round	1	7	50	Present	14.3	8	9.5	166	15290.6
1291	166	Mid Lactation	1	Round	1	9	56	Present	14.5	8	8.4	212	12523.7
1291	166	Mid Lactation	1	Round	2	11	67	Present	11	8	7.9	155	12523.7
1292	126	Mid Lactation	1	Round	1	11	88	Present	11.6	12	6.3	195	9910.99
1292	126	Mid Lactation	1	Round	2	9	65	Present	8.9	10	6.7	145	9910.99
1292	126	Mid Lactation	1	Round	3	12	58	Present	12.1	11	7.3	189	9910.99
1293	140	Mid Lactation	1	Round	1	8	68	Present	17.8	12	6.2	299	15780.5
1293	140	Mid Lactation	1	Round	2	8	65	Present	12.2	12	5.3	241	15780.5
1293	140	Mid Lactation	1	Round	3	11	72	Present	15.7	11	5.9	267	15780.5
1295	131	Mid Lactation	1	Round	1	7	66	Present	12.6	10	7	201	14442.4
1295	131	Mid Lactation	1	Round	2	11	61	Present	9.7	12	6	166	14442.4
1295	131	Mid Lactation	1	Round	3	15	57	Present	12.8	6	7.4	192	14442.4
1296	105	Mid Lactation	1	Round	1	7	60	Present	16.5	10	7.3	244	14791.6
1296	105	Mid Lactation	1	Round	2	9	54	Present	13.2	12	7.7	197	14791.6
1296	105	Mid Lactation	1	Round	3	17	68	Present	13.7	10	7.2	208	14791.6
1298	122	Mid Lactation	1	Round	1	9	77	Present	16.9	12	7.5	238	15889.3
1298	122	Mid Lactation	1	Round	2	9	67	Present	10.3	19	5.8	176	15889.3
1298	122	Mid Lactation	1	Round	3	20	73	Present	12.4	11	6.7	216	15889.3
1051	217	Late Lactation	4	Round	1	10	43	Present	20.6	9	6.7	310	15245.2
1051	217	Late Lactation	4	Round	3	11	68	Present	18.7	13	6.6	320	15245.2
1052	274	Late Lactation	4	Round	1	9	69	Present	12.1	10	6.7	203	11929.5
1052	274	Late Lactation	4	Round	2	10	86	Present	10.7	13	7	185	11929.5
1052	274	Late Lactation	4	Round	3	13	83	Present	12	11	7.3	183	11929.5
1073	337	Late Lactation	3	Round	1	7	61	Present	7.7	48	2	253	7969.62
1073	337	Late Lactation	3	Round	2	9	62	Present	6.5	17	2.6	217	7969.62
1129	389	Late Lactation	3	Round	1	9	88	Present	2.4	259	1.1	262	17513.2
1129	389	Late Lactation	3	Round	2	9	62	Present	2.4	103	1.7	156	17513.2
1129	389	Late Lactation	3	Round	3	11	60	Present	5.1	179	2.1	320	17513.2
1169	270	Late Lactation	3	Round	1	11	70	Present	16.5	16	5.6	403	9498.22
1169	270	Late Lactation	3	Round	3	18	88	Present	13.2	9	7.6	234	9498.22
1208	351	Late Lactation	2	Round	1	6	66	Present	8.8	116	0.6	290	13013.6
1208	351	Late Lactation	2	Round	3	10	66	Present	10.1	59	1.8	282	13013.6
1223	229	Late Lactation	2	Round	1	12	98	Present	19.7	11	6.9	355	13825.5
1223	229	Late Lactation	2	Round	2	4	94	Present	12.9	14	5.5	229	13825.5
1232	467	Late Lactation	1	Round	1	7	72	Present	12.4	12	5.3	304	17926
1239	273	Late Lactation	2	Round	2	10	62	Present	8	42	3.2	221	13839.1
1239	273	Late Lactation	2	Round	3	9	60	Present	8.9	11	5.5	186	13839.1
1245	232	Late Lactation	3	Round	1	7	67	Present	18	11	4.4	361	14945.9
1245	232	Late Lactation	3	Round	3	11	85	Present	17.5	13	4.7	333	14945.9
1246	203	Late Lactation	3	Round	1	9	58	Present	21.7	13	3.8	433	12115.5
1251	204	Late Lactation	2	Round	2	11	61	Present	14.2	31	5.2	236	14483.2
1251	204	Late Lactation	2	Round	3	16	150	Present	17.3	7	8.3	230	14483.2
1265	285	Late Lactation	1	Round	2	8	66	Present	10	19	4.5	191	11630.1
1268	293	Late Lactation	1	Round	2	9	59	Present	10.7	10	7.6	160	19295.8
1271	274	Late Lactation	1	Round	1	9	59	Present	9.8	10	7.9	149	12301.4
1271	274	Late Lactation	1	Round	2	10	77	Present	7.5	36	4.3	163	12301.4
1271	274	Late Lactation	1	Round	3	19	133	Present	9	14	7.4	136	12301.4
1273	299	Late Lactation	1	Round	1	16	88	Present	13.7	10	4.8	260	9793.06
1273	299	Late Lactation	1	Round	2	8	62	Present	10.3	17	3	249	9793.06
1276	276	Late Lactation	1	Round	3	18	78	Present	11.9	10	8.5	165	7788.18
1277	277	Late Lactation	1	Round	1	8	63	Present	12.7	12	7.7	205	14360.7
1277	277	Late Lactation	1	Round	2	7	57	Present	9.4	16	6.2	174	14360.7
1277	277	Late Lactation	1	Round	3	12	95	Present	12.2	9	9	172	14360.7
